# Supplementary material for: Molecular Insights into FaEG1, a Strawberry Endoglucanase Enzyme Expressed during Strawberry Fruit Ripening
Source: Plants (Basel). 2019 May 28;8(6):140. doi: 10.3390/plants8060140 (PMC6631567; doi:10.3390/plants8060140)
Supplement: Supplementary file 1 [file plants-08-00140-s001.zip]

Archive with 4 entries (3 files):
- plants-501458-suppl-final/
- plants-501458-suppl-final/Figures Supplementaries.doc
- plants-501458-suppl-final/Table S1.doc
- plants-501458-suppl-final/Table S2.docx
